# Supplementary material for: Static and Dynamic Prediction of Chronic Renal Disease Progression Using Longitudinal Clinical Data from Taiwan’s National Prevention Programs
Source: J Clin Med. 2021 Jul 13;10(14):3085. doi: 10.3390/jcm10143085 (PMC8306754; doi:10.3390/jcm10143085)
Supplement: Supplementary file 1 [file jcm-10-03085-s001.zip]

Archive with 1 entries (1 files):
- jcm-1286897-supplementary.pdf
